# Supplementary material for: Development of orally disintegrating tablets containing solid dispersion of a poorly soluble drug for enhanced dissolution: In-vitro optimization/in-vivo evaluation
Source: PLoS One. 2020 Dec 31;15(12):e0244646. doi: 10.1371/journal.pone.0244646 (PMC7774920; doi:10.1371/journal.pone.0244646)
Supplement: S1 Data — (XLSX) [file pone.0244646.s002.xlsx]

## Sheet: Dissolution
Run	SD	Prosolv ODT (mg)	Ph. Burst (mg)	F-melt (mg)	Dissolution %										DE% 10 min.	DE% 30 min.	MDT	f2
					2	4	6	10	15	20	25	30	45	60
ODT 1	PEG 8000 (1:4) 250 mg +	83.3	83.3	83.3	12.5841	30.8627	43.1002	55.6527	72.8156	91.0471	97.1227	103.198	102.789	103.658	32.7499	67.6518	10.5797	38.3975
ODT 2		83.3	83.3	83.3	13.978	32.478	40.589	56.987	75.1269	93.596	95.5694	99.2532	100.598	100.347	32.8653	68.0238	9.70765	39.1907
ODT 3		62.5	62.5	125	19.5093	51.1392	74.0058	81.0817	92.1853	99.875	100.187	100.149	101.287	101.578	52.5478	81.3264	6.12959	63.5939
ODT 4		62.5	62.5	125	20.357	46.516	75.697	77.452	86.489	95.515	102.359	101.364	101.467	101.694	51.5741	79.4865	6.60908	57.563
ODT 5		62.5	125	62.5	28.7684	82.1976	86.6398	95.9431	103.866	102.578	103.678	102.348	103.647	103.756	67.3737	90.6692	3.90147	43.1092
ODT 6		62.5	125	62.5	30.676	79.548	85.649	92.269	97.546	99.564	101.256	100.952	101.674	101.821	66.1933	87.8939	4.18909	44.8075
ODT 7		125	62.5	62.5	42.7466	59.0542	69.6017	87.0766	100.238	100.367	100.359	101.674	101.978	100.247	58.656	85.4419	4.06482	57.6415
ODT 8		125	62.5	62.5	38.985	55.645	67.512	86.258	96.464	100.693	101.259	101.213	101.631	101.623	56.4312	84.169	5.18166	62.6078
ODT 9		0	125	125	36.7428	70.118	85.1485	102.324	102.547	102.413	103.479	103.547	102.689	103.678	67.3815	91.0229	3.81441	46.9327
ODT 10		0	166.6	83.3	43.4388	81.7248	100.679	101.389	103.67	102.345	102.578	102.947	103.167	103.183	75.5142	93.6316	2.79651	37.9468
ODT 11		250	0	0	22.688	38.4936	54.2689	64.261	80.256	87.2619	95.7823	100.367	100.547	100.782	41.3692	71.3921	8.81442	46.1227
ODT 12		250	0	0	23.789	37.128	57.469	68.652	77.512	86.458	93.96	99.361	100.147	99.647	43.1545	71.3742	8.45813	46.6343
ODT 13		0	250	0	33.637	45.4589	57.217	70.217	86.987	94.536	100.299	101.269	101.489	101.532	47.0277	76.9367	7.29303	53.7312
ODT 14		0	250	0	35.6269	44.529	58.529	70.547	83.782	95.375	101.247	100.731	101.427	101.467	47.6993	76.9069	7.32181	52.3824
ODT 15		0	0	250	27.921	36.587	56.598	72.247	85.936	96.217	100.296	100.598	100.217	100.914	44.3304	76.2554	7.45766	54.0375
ODT 16		0	0	250	29.671	35.299	57.268	70.926	87.178	96.587	99.578	100.147	100.567	100.826	44.3596	76.2664	7.39654	53.5653
			Diacerein® capsule		25.9228	45.5561	65.8683	88.197	101.158	100.67	101.49	101.82	100.64	100.73	51.6957	83.6196	5.02815
			Optimized ODT		44.5	83.68	100.2	101.6	104.2	102.3	102.7	103	103	103.1	76.016	93.922	2.69243
